# Supplementary material for: Short-Term Local Adaptation of Historical Common Bean (Phaseolus vulgaris L.) Varieties and Implications for In Situ Management of Bean Diversity
Source: Int J Mol Sci. 2017 Feb 28;18(3):493. doi: 10.3390/ijms18030493 (PMC5372509; doi:10.3390/ijms18030493)
Supplement: Supplementary file 1 [file ijms-18-00493-s001.zip]

Archive with 2 entries (2 files):
- ijms-172941-Supplementary Tables.pdf
- ijms-172941-Supplementary Figures.pdf
